# Supplementary material for: Pediococcus acidilactici pA1c® Improves the Beneficial Effects of Metformin Treatment in Type 2 Diabetes by Controlling Glycaemia and Modulating Intestinal Microbiota
Source: Pharmaceutics. 2023 Apr 10;15(4):1203. doi: 10.3390/pharmaceutics15041203 (PMC10143274; doi:10.3390/pharmaceutics15041203)
Supplement: Supplementary file 1 [file pharmaceutics-15-01203-s001.zip]

Archive with 1 entries (1 files):
- pharmaceutics-2259041-SI.pdf
